# Supplementary material for: The Immunopeptidomics Ontology (ImPO)
Source: Database (Oxford). 2024 Jun 10;2024:baae014. doi: 10.1093/database/baae014 (PMC11164101; doi:10.1093/database/baae014)
Supplement: baae014_Supp [file baae014_supp.zip]

Archive with 2 entries (2 files):
- suppl_data/Supplemental Files.docx
- suppl_data/table6.xlsx
