# Supplementary material for: The Immunopeptidomics Ontology (ImPO)
Source: Database (Oxford). 2024 Jun 10;2024:baae014. doi: 10.1093/database/baae014 (PMC11164101; doi:10.1093/database/baae014)
Supplement: baae014_Supp [file baae014_supp.zip › suppl_data/table6.xlsx]

## Sheet: Sheet1
Class	Number of Indiduals	Class	Number of Indiduals
Acute Lymphoblastic Leukemia	8	Metastatic Malignant Melanoma	25
Acute Myeloid Leukemia	15	Motif	6993
Acute T Cell Leukemia	2	Motif-HLA Assignment	95
Amino-acid Substitution	4672097	Ovarian	1
Associated with PTM	27	Ovarian Carcinoma	8
Breast Cancer	17	peptide	5868957
Chronic Lymphocytic Leukemia	5	Peptide-Genome Assignment	590149
Colon Cancer	54	Peptide-Protein Assignment	12942717
Diffuse Large B-Cell Lymphoma	1	Peptide-Transcript Assignment	12942717
Follicular Lymphoma	3	Post-Translational Modification	336
Human Leukocyte Antigen 1	6	Primary Leukemia	4
Gene	58698	Protein	109095
Genomic Hotspot	140966	Publication	25
Genomic Mutation	12322780	Reference Genome	1
Glioblastoma	11	Renal Cell Carcinoma	2
